# Supplementary material for: Cardiopulmonary Exercise Testing in the Age of New Heart Failure Therapies: Still a Powerful Tool?
Source: Biomedicines. 2023 Aug 6;11(8):2208. doi: 10.3390/biomedicines11082208 (PMC10452308; doi:10.3390/biomedicines11082208)
Supplement: Supplementary file 1 [file biomedicines-11-02208-s001.zip]

Archive with 1 entries (1 files):
- biomedicines-2510215-supplementary.pdf
